# Supplementary material for: Angiopoietin-Like 4 (ANGPTL4) in Patients with Psoriasis, Lichen Planus and Vitiligo—A Pilot Study from the Bialystok+ Polish Longitudinal University Study
Source: Metabolites. 2022 Sep 17;12(9):877. doi: 10.3390/metabo12090877 (PMC9500972; doi:10.3390/metabo12090877)
Supplement: Supplementary file 1 [file metabolites-12-00877-s001.zip]

Archive with 1 entries (1 files):
- metabolites-1808193-supplementary.pdf
